# Supplementary material for: A shortened verbal autopsy instrument for use in routine mortality surveillance systems
Source: BMC Med. 2015 Dec 16;13:302. doi: 10.1186/s12916-015-0528-8 (PMC4681088; doi:10.1186/s12916-015-0528-8)
Supplement: Additional file 6: — Chance-corrected concordance by cause for full Population Health Metrics Research Consortium verbal autopsy instrument (PHMRC VAI) as compared to the shortened PHMRC VAI by type of text items included in the analysis. (XLSX 15 kb) [file 12916_2015_528_MOESM6_ESM.xlsx]

## Sheet: Sheet1
Chance-corrected concordance by cause for full Population Health Metrics Research Consortium verbal autopsy instrument (PHMRC VAI) as compared to the shortened PHMRC VAI by type of text items included in the analysis
Adult Causes	Full PHMRC VAI				Shortened PHMRC VAI
	No Text		Text		No Text		Text		Checklist
	Median (%)	95% CI	Median (%)	95% CI	Median (%)	95% CI	Median (%)	95% CI	Median (%)	95% CI
GBD Cause Group A: Communicable, maternal, neonatal and nurtritional disorders
AIDS	44.3	(43.7, 45.1)	51	(50.5, 51.8)	44	(43.5, 44.6)	53.8	(53.0, 54.5)	46.8	(46.0, 47.6)
Diarrhea/Dysentery	36.4	(35.1, 36.7)	38.5	(37.8, 39.3)	42.2	(41.1, 43.1)	39.4	(38.5, 40.4)	38.2	(36.9, 38.5)
Malaria	42.3	(42.3, 43.8)	57.9	(55.2, 58.8)	34.1	(33.0, 34.1)	48.5	(46.4, 50.5)	46.2	(42.3, 46.4)
Maternal	68.3	(67.5, 69.1)	68	(67.3, 68.4)	68	(67.4, 68.6)	66.3	(65.7, 66.6)	66	(65.3, 66.5)
Other Infectious Diseases	6.3	(6.3, 6.7)	15.9	(15.5, 16.6)	3.2	(2.4, 3.2)	14.1	(13.3, 14.1)	4.8	(4.0, 4.8)
Pneumonia	5.5	(5.2, 5.8)	15.2	(14.7, 15.5)	5.4	(4.9, 5.7)	14.1	(13.8, 14.7)	17	(16.6, 17.6)
TB	42.2	(41.8, 43.1)	43.5	(43.1, 44.3)	42	(41.8, 42.9)	44.8	(43.8, 45.4)	45	(44.5, 46.0)
GBD Cause Group B: Non-communicable diseases
Acute Myocardial Infarction	39.6	(38.9, 40.2)	44.4	(43.5, 44.9)	42.3	(41.9, 43.1)	42.6	(41.9, 43.3)	46.5	(46.0, 47.4)
Asthma	58.8	(57.1, 65.7)	57.1	(57.1, 65.7)	57.1	(48.5, 57.1)	65.7	(65.7, 65.7)	57.1	(57.1, 57.1)
Breast Cancer	69.8	(68.5, 70.6)	74.8	(74.8, 76.4)	70.6	(69.9, 70.9)	76.9	(75.9, 77.1)	70.6	(68.8, 70.6)
COPD	38.2	(37.7, 39.6)	40.1	(38.7, 40.1)	35.3	(34.2, 35.3)	36.7	(35.6, 37.7)	37.7	(37.7, 38.7)
Cervical Cancer	70.9	(70.1, 70.9)	75.8	(73.6, 76.2)	67.5	(65.7, 68.3)	73.6	(71.4, 73.6)	68.3	(67.6, 70.2)
Cirrhosis	25.1	(24.4, 25.8)	51.2	(50.5, 51.9)	24.4	(23.7, 24.9)	51.5	(51.1, 52.4)	41.9	(41.1, 42.8)
Colorectal Cancer	5.9	(5.2, 9.3)	17.6	(17.6, 17.6)	9.3	(9.3, 9.3)	17.6	(14.1, 17.6)	9.3	(9.3, 9.3)
Diabetes	46.9	(46.2, 47.7)	50.9	(50.2, 51.6)	49.5	(48.5, 50.3)	52.4	(51.3, 53.0)	52.9	(51.7, 53.4)
Epilepsy	48.5	(48.5, 48.5)	57.1	(57.1, 57.1)	41.9	(39.9, 48.5)	57.1	(57.1, 62.5)	57.1	(48.5, 57.1)
Esophageal Cancer	69.1	(61.4, 69.1)	79.4	(79.4, 79.4)	58.8	(58.8, 58.8)	79.4	(79.4, 79.4)	58.8	(58.8, 58.8)
Leukemia/Lymphomas	28.7	(26.8, 28.7)	34.9	(34.0, 36.6)	28.7	(28.7, 29.2)	36.6	(34.2, 36.6)	31.3	(31.3, 31.3)
Lung Cancer	32.6	(32.6, 34.1)	28.7	(28.7, 28.7)	32.6	(32.6, 34.1)	24.7	(24.7, 27.3)	36.6	(35.6, 36.6)
Other Cardiovascular Diseases	30.7	(30.3, 31.3)	37.3	(36.4, 38.0)	33	(32.3, 33.5)	38.4	(37.6, 38.8)	33.6	(32.8, 34.4)
Other Non-communicable Diseases	11.7	(11.3, 12.0)	14.6	(14.1, 15.0)	8.6	(8.3, 9.0)	13.4	(12.9, 13.9)	8.9	(8.5, 9.3)
Prostate Cancer	48.5	(48.5, 48.5)	65.7	(62.5, 65.7)	48.5	(48.5, 57.1)	65.7	(57.1, 65.7)	48.5	(48.5, 57.1)
Renal Failure	9.8	(9.5, 10.2)	28.9	(28.5, 29.6)	10	(9.8, 10.4)	29.7	(29.1, 30.3)	24.6	(24.0, 25.1)
Stomach Cancer	16.3	(16.3, 16.3)	29.2	(29.2, 35.6)	16.3	(16.3, 16.3)	35.6	(35.6, 35.6)	16.3	(16.3, 16.3)
Stroke	47.1	(46.5, 47.7)	50.4	(49.8, 51.0)	44.8	(44.2, 45.3)	49.9	(49.1, 50.5)	46	(45.5, 47.1)
GBD Cause Group C: Injuries
Bite of Venomous Animal	87.1	(87.1, 87.1)	80.7	(80.7, 80.7)	87.1	(87.1, 87.1)	80.7	(80.7, 80.7)	87.1	(87.1, 87.1)
Drowning	84.1	(83.5, 84.1)	81.3	(80.2, 84.1)	84.1	(83.5, 84.1)	84.1	(80.2, 84.1)	83.9	(81.3, 84.1)
Falls	57.2	(56.9, 58.3)	59.3	(58.8, 60.4)	54.8	(54.5, 56.6)	59.3	(58.8, 59.8)	56.5	(55.2, 56.9)
Fires	70.6	(69.1, 72.5)	71.7	(69.1, 72.5)	72.5	(71.4, 72.5)	72.5	(69.5, 72.5)	69.1	(69.1, 70.6)
Homicide	73	(72.2, 73.0)	78.4	(77.9, 79.9)	72.5	(71.4, 73.0)	77.9	(77.9, 79.4)	73	(73.0, 74.9)
Other Injuries	68.3	(68.3, 68.3)	72.3	(69.1, 72.3)	68.3	(68.3, 68.3)	68.3	(67.0, 68.3)	68.3	(68.3, 68.3)
Poisonings	34.4	(34.4, 34.4)	57.9	(55.8, 57.9)	29.8	(26.4, 29.8)	55.8	(53.2, 57.9)	48.5	(43.8, 48.5)
Road Traffic	77.3	(77.1, 78.5)	81.5	(81.5, 82.5)	79.4	(77.6, 79.4)	81.5	(81.5, 82.0)	79.4	(79.4, 80.7)
Suicide	7.5	(6.9, 9.8)	9.8	(7.6, 10.3)	6.9	(6.9, 7.3)	7.5	(6.9, 9.8)	13.6	(11.7, 13.6)
Child Causes	Full PHMRC VAI				Shortened PHMRC VAI
	No Text		Text		No Text		Text		Checklist
	Median (%)	95% CI	Median (%)	95% CI	Median (%)	95% CI	Median (%)	95% CI	Median (%)	95% CI
GBD Cause Group A: Communicable, maternal, neonatal and nurtritional disorders
AIDS	37	(37.0, 37.0)	58	(58.0, 58.0)	37	(37.0, 37.0)	58	(58.0, 58.0)	58	(37.0, 58.0)
Diarrhea/Dysentery	24.6	(24.0, 25.5)	37	(36.3, 38.2)	28.5	(27.8, 30.0)	39.2	(38.4, 40.0)	38.5	(37.4, 39.7)
Encephalitis	37	(37.0, 37.0)	41.7	(37.0, 47.5)	37	(37.0, 37.0)	40.8	(37.0, 47.5)	37	(37.0, 37.0)
Hemorrhagic fever	51.5	(51.5, 52.3)	59.6	(59.6, 65.0)	51.5	(51.5, 51.5)	59.6	(59.6, 65.0)	67.7	(67.7, 67.7)
Malaria	41.7	(40.0, 42.1)	57.2	(56.6, 58.8)	37.9	(36.1, 38.4)	56.6	(56.3, 58.8)	42.4	(42.1, 43.8)
Measles	82.5	(82.5, 82.5)	82.5	(82.5, 82.5)	82.5	(82.5, 82.5)	82.5	(82.5, 82.5)	82.5	(82.5, 100.0)
Meningitis	27.3	(25.0, 32.5)	30	(26.5, 32.5)	27.3	(25.0, 30.0)	30	(25.0, 32.5)	32.5	(30.0, 32.5)
Other Infectious Diseases	7.4	(7.4, 10.0)	26.5	(25.9, 27.8)	7.4	(7.4, 8.1)	27.3	(25.9, 30.0)	23.6	(21.3, 25.9)
Pneumonia	7.7	(7.1, 8.1)	9.9	(9.1, 10.8)	7.2	(6.5, 7.8)	10.1	(9.5, 10.8)	12.5	(11.5, 13.3)
Sepsis	12.5	(11.2, 13.5)	14.7	(14.1, 16.0)	16.6	(14.7, 16.9)	14.8	(14.1, 16.6)	14.7	(13.8, 16.6)
GBD Cause Group B: Non-communicable diseases
Other Cancers	25	(25.0, 30.0)	40	(40.0, 40.0)	30	(25.0, 37.0)	40	(40.0, 40.0)	40	(40.0, 40.0)
Other Cardiovascular Diseases	11.6	(11.6, 12.5)	33.7	(33.7, 33.7)	11.6	(11.2, 11.6)	33.7	(33.7, 33.7)	30	(28.2, 32.1)
Other Defined Causes of Child Deaths	5.5	(4.5, 6.2)	16.9	(16.0, 18.3)	5	(4.3, 5.9)	16.9	(16.0, 17.5)	13.7	(12.9, 14.5)
Other Digestive Diseases	3.8	(3.8, 3.8)	21.3	(21.3, 21.3)	3.8	(3.8, 3.8)	21.3	(21.3, 21.3)	21.3	(21.3, 21.3)
GBD Cause Group C: Injuries
Bite of Venomous Animal	92.5	(92.5, 92.5)	92.5	(92.5, 100.0)	92.5	(92.5, 92.5)	92.5	(92.5, 100.0)	92.5	(92.5, 92.5)
Drowning	90	(89.5, 90.0)	93.8	(92.5, 94.8)	90	(89.5, 90.0)	93.8	(92.5, 94.8)	90	(90.0, 90.0)
Falls	73.8	(73.8, 73.8)	73.8	(73.8, 73.8)	73.8	(73.8, 73.8)	73.8	(73.8, 73.8)	79	(73.8, 80.9)
Fires	69.1	(69.1, 69.1)	75.3	(73.8, 75.3)	69.1	(69.1, 69.1)	75.3	(73.8, 75.3)	69.1	(69.1, 69.1)
Poisonings	47.5	(47.5, 47.5)	73.8	(73.8, 73.8)	47.5	(47.5, 47.5)	73.8	(73.8, 73.8)	73.8	(73.8, 73.8)
Road Traffic	90.5	(88.9, 90.9)	90.9	(90.9, 92.5)	90.5	(90.0, 90.9)	90.9	(90.9, 92.5)	90.9	(90.9, 92.5)
Violent Death	83.8	(82.5, 83.8)	83.8	(83.8, 83.8)	83.8	(82.5, 83.8)	83.8	(83.8, 83.8)	83.8	(83.8, 83.8)
Neonate Causes	Full PHMRC VAI				Shortened PHMRC VAI
	No Text		Text		No Text		Text		Checklist
	Median (%)	95% CI	Median (%)	95% CI	Median (%)	95% CI	Median (%)	95% CI	Median (%)	95% CI
Birth asphyxia	22	(21.4, 22.6)	25.9	(25.1, 26.6)	22.4	(21.7, 23.2)	26.1	(25.5, 26.8)	25.8	(25.0, 26.3)
Congenital malformation	34.2	(32.9, 34.2)	34.8	(34.2, 36.1)	32.5	(32.3, 34.2)	34.2	(33.1, 35.2)	35.2	(34.2, 36.1)
Meningitis/Sepsis	37.9	(36.9, 38.8)	44.3	(43.2, 45.1)	33.6	(32.5, 34.4)	38.9	(37.9, 40.0)	37.5	(36.3, 38.5)
Pneumonia	31.4	(31.4, 37.1)	37.1	(37.1, 37.1)	31.4	(31.4, 31.4)	37.1	(37.1, 37.1)	37.1	(37.1, 40.0)
Preterm Delivery	41.5	(40.8, 42.2)	40.5	(40.0, 41.1)	40	(39.2, 40.5)	40	(39.4, 40.0)	41.3	(40.8, 42.0)
Stillbirth	85.7	(85.1, 86.2)	85.6	(85.1, 86.1)	81.8	(81.2, 82.2)	82.3	(81.8, 82.8)	82.3	(81.9, 82.8)
